# Supplementary material for: Translational Insights into Exercise-Induced Protective Adaptations in 5XFAD Mice and Middle-Aged Amateur Sportsmen
Source: Antioxidants (Basel). 2026 May 31;15(6):698. doi: 10.3390/antiox15060698 (PMC13295279; doi:10.3390/antiox15060698)
Supplement: Supplementary file 1 [file antioxidants-15-00698-s001.zip]

Archive with 1 entries (1 files):
- antioxidants-4292226-supplementary materials.pdf
